# Supplementary material for: Genetically encoded barcodes for correlative volume electron microscopy
Source: Nat Biotechnol. 2023 Apr 17;41(12):1734–45. doi: 10.1038/s41587-023-01713-y (PMC10713455; doi:10.1038/s41587-023-01713-y)
Supplement: Supplementary file 9 — Performance metrics for the end-to-end multiclass semantic segmentation model. [file 41587_2023_1713_MOESM9_ESM.xlsx]

## Sheet: Summary table Supplementary Fig
		Dataset	Class	DSC	S	P	RQ	SQ	PQ	IS	IP
		Validation Set (single EMcapsulin class)	1M-Qt	0.84 (0.84)	0.87 (0.87)	0.80 (0.80)	0.78 (0.75)	0.86 (0.86)	0.67 (0.64)	0.78 (0.78)	0.78 (0.72)
			2M-Qt	0.69 (0.69)	0.76 (0.76)	0.63 (0.63)	0.73 (0.70)	0.82 (0.82)	0.60 (0.57)	0.78 (0.78)	0.69 (0.63)
			3M-Qt	0.70 (0.70)	0.63 (0.63)	0.79 (0.79)	0.66 (0.64)	0.83 (0.83)	0.55 (0.53)	0.56 (0.56)	0.79 (0.73)
			1M-Mx	0.65 (0.65)	0.66 (0.66)	0.64 (0.64)	0.64 (0.59)	0.82 (0.82)	0.52 (0.48)	0.64 (0.64)	0.63 (0.55)
			2M-Mx	0.66 (0.66)	0.66 (0.66)	0.67 (0.66)	0.65 (0.58)	0.85 (0.85)	0.55 (0.49)	0.65 (0.65)	0.65 (0.53)
			1M-Tm	0.41 (0.41)	0.34 (0.34)	0.52 (0.52)	0.40 (0.37)	0.79 (0.79)	0.31 (0.29)	0.33 (0.33)	0.50 (0.42)
		Test Set 1 (two EMcapsulins classes in adjacent HEK cells)	1M-Qt	0.90 (0.90)	0.92 (0.92)	0.89 (0.89)	0.87 (0.83)	0.94 (0.94)	0.82 (0.79)	0.89 (0.88)	0.85 (0.79)
			2M-Qt	0.80 (0.80)	0.74 (0.74)	0.86 (0.86)	0.79 (0.76)	0.94 (0.94)	0.74 (0.71)	0.76 (0.76)	0.83 (0.76)
			3M-Qt	0.61 (0.61)	0.49 (0.49)	0.80 (0.80)	0.61 (0.58)	0.87 (0.87)	0.54 (0.50)	0.52 (0.52)	0.75 (0.65)
			1M-Mx	0.64 (0.64)	0.51 (0.50)	0.87 (0.87)	0.64 (0.60)	0.90 (0.90)	0.58 (0.54)	0.53 (0.53)	0.81 (0.70)
			2M-Mx	0.72 (0.72)	0.87 (0.87)	0.61 (0.61)	0.70 (0.62)	0.88 (0.88)	0.62 (0.54)	0.86 (0.86)	0.59 (0.48)
			1M-Tm	0.61 (0.61)	0.63 (0.63)	0.59 (0.58)	0.59 (0.54)	0.59 (0.48)	0.45 (0.42)	0.67 (0.66)	0.53 (0.46)
		Test Set 2 (single EMcapsulin class)	1M-Qt	0.82 (0.82)	0.87 (0.87)	0.77 (0.77)	0.72 (0.69)	0.83 (0.83)	0.60 (0.57)	0.69 (0.69)	0.77 (0.69)
			2M-Qt	0.86 (0.86)	0.80 (0.80)	0.94 (0.94)	0.88 (0.88)	0.88 (0.88)	0.78 (0.78)	0.86 (0.86)	0.90 (0.90)
			3M-Qt	0.42 (0.42)	0.27 (0.27)	0.92 (0.92)	0.39 (0.36)	0.82 (0.82)	0.32 (0.29)	0.26 (0.26)	0.78 (0.63)
			1M-Mx	0.65 (0.65)	0.60 (0.60)	0.71 (0.71)	0.63 (0.58)	0.78 (0.78)	0.45 (0.45)	0.54 (0.54)	0.74 (0.62)
			2M-Mx	0.81 (0.81)	0.86 (0.86)	0.76 (0.76)	0.77 (0.74)	0.89 (0.89)	0.69 (0.65)	0.85 (0.85)	0.71 (0.65)
			1M-Tm	0.27 (0.27)	0.24 (0.24)	0.31 (0.31)	0.28 (0.26)	0.80 (0.80)	0.23 (0.21)	0.27 (0.27)	0.30 (0.26)
