# Supplementary material for: Genetically encoded barcodes for correlative volume electron microscopy
Source: Nat Biotechnol. 2023 Apr 17;41(12):1734–45. doi: 10.1038/s41587-023-01713-y (PMC10713455; doi:10.1038/s41587-023-01713-y)
Supplement: Supplementary file 11 — Unprocessed photo of the CN-PAGE gel shown in Fig. 2b. Raw distances values in nanometers of the bar graph shown in Fig. 2d. [file 41587_2023_1713_MOESM11_ESM.xlsx]

## Sheet: Fig2 d Bar Graph
	2G	4G	6G	8G
	44	58	68	95
	43	53	74	76
	35	46	63	87
	40	54	68	81
	43	43	69	75
	45	49	69	79
	41	46	64	93
	41	55	70	95
	44	43	69	85
	37	45	70	78
	44	48	65	86
	42	45	69	85
	44	41	68	89
	40	48	70	81
	40	54	67	82
	38	52	65	75
	36	45	66	92
	38	43	69	85
	43	47	69	91
	44	54	61	84
	32	47	75	73
	40	50	74	89
	41	50	59	86
	40	46	68	92
	39	47	69	90
	42	50	68	80
	43	44	72	94
	39	52	64	82
	40	58	68	76
	39	50	72	76
Mean	40.5667	48.7667	68.0667	84.4
STD	3.03637	4.53099	3.62875	6.64156
