# Supplementary material for: Genetically encoded barcodes for correlative volume electron microscopy
Source: Nat Biotechnol. 2023 Apr 17;41(12):1734–45. doi: 10.1038/s41587-023-01713-y (PMC10713455; doi:10.1038/s41587-023-01713-y)
Supplement: Supplementary file 12 — Unprocessed photo of the CN-PAGE gel shown in Extended Data Fig. 1a. Unprocessed photo of the SDS–PAGE gel shown in Extended Data Fig. 1b. Intensity values shown in the radial plot profiles in Extended Data Fig. 1d for the five replicates (image level) for which the t-test was calculated at the distance 9.85 nm. [file 41587_2023_1713_MOESM12_ESM.xlsx]

## Sheet: Extended Fig. 1d RPP
	1M-Qt-FLAG					Qt-FLAG
Image No.	1	2	3	4	5	1	2	3	4	5
Distance from Center (nm)
0	0.697779	0.990688	0.794559	0.71638	0.75673	0.66805	0.691796	0.777458	0.725446	0.752789
2.4636	0.670886	0.805283	0.736206	0.673739	0.720877	0.666453	0.697367	0.779283	0.707855	0.742334
4.9272	0.598927	0.631673	0.588978	0.58996	0.638818	0.668637	0.692211	0.775111	0.701024	0.730506
7.3908	0.522043	0.506849	0.481436	0.509359	0.564327	0.667442	0.689212	0.756774	0.692246	0.706447
9.8544	0.478754	0.470717	0.450345	0.456116	0.524524	0.65865	0.683269	0.736304	0.683525	0.675137
12.3181	0.513352	0.525662	0.505127	0.472871	0.548426	0.654452	0.680557	0.732745	0.690264	0.65886
14.7817	0.617979	0.636597	0.622846	0.562554	0.630822	0.680947	0.712601	0.779331	0.7328	0.689789
17.2453	0.769517	0.789618	0.783811	0.698451	0.75076	0.75852	0.797259	0.873569	0.829829	0.782792
19.7089	0.920703	0.931857	0.929886	0.849278	0.883161	0.868275	0.914095	0.964681	0.942614	0.908183
22.1725	1	1	1	0.966781	0.978688	0.961385	0.993091	1	1	0.991149
24.6361	0.998228	0.999851	0.997348	1	1	1	1	0.984495	0.994994	1
27.0997	0.968566	0.976991	0.972586	0.97068	0.97282	0.999172	0.970663	0.958799	0.969018	0.97279
29.5633	0.944085	0.954231	0.948976	0.927528	0.93981	0.987202	0.939062	0.939823	0.946021	0.94676
32.0269	0.921541	0.935416	0.930142	0.887499	0.905254	0.978187	0.915649	0.925764	0.926318	0.924328
34.4906	0.904541	0.917925	0.915224	0.852911	0.874011	0.969361	0.894445	0.912966	0.910734	0.90699
36.9542	0.891639	0.902969	0.900247	0.82658	0.849864	0.959212	0.881248	0.901924	0.898747	0.891517
39.4178	0.878365	0.887141	0.884882	0.80582	0.828623	0.952597	0.869757	0.89073	0.888058	0.876939
41.8814	0.869762	0.874091	0.870067	0.792152	0.815359	0.946563	0.862728	0.882881	0.880292	0.865729
44.345	0.848002	0.852892	0.834911	0.78221	0.804377	0.930619	0.850419	0.869105	0.857816	0.840747
