# Supplementary material for: Genetically encoded barcodes for correlative volume electron microscopy
Source: Nat Biotechnol. 2023 Apr 17;41(12):1734–45. doi: 10.1038/s41587-023-01713-y (PMC10713455; doi:10.1038/s41587-023-01713-y)
Supplement: Supplementary file 14 — Unprocessed photo of the Coomassie-stained CN-PAGE gel shown in Extended Data Fig. 4a. Unprocessed photo of the UV-illuminated CN-PAGE gel shown in Extended Data Fig. 4b (same gel as shown in 4a). Uncropped version of the silver-stained SDS-PAGE shown in Extended Fig. 4c from which densitometric analyses were conducted. Densitometric integrals from which the bar graphs in Extended Data Fig. 4d were created. [file 41587_2023_1713_MOESM14_ESM.xlsx]

## Sheet: Extended Data Fig. 4ab CN-PAGE
Coomassie-stained													UV-illuminated

## Sheet: Extended Data Fig. 4d Integrals
w/o mCherry			with mCherry
1M-QtEnc-antimChery	1M-Qt-FLAG		1M-QtEnc-antimChery	1M-Qt-FLAG
8373.29	28221.3		12468.3	47333.1
10368.6	42623.4		9391.01	39800.5
10458.8	45258.8		10325.9	39812.3
