# Supplementary material for: Genetically encoded barcodes for correlative volume electron microscopy
Source: Nat Biotechnol. 2023 Apr 17;41(12):1734–45. doi: 10.1038/s41587-023-01713-y (PMC10713455; doi:10.1038/s41587-023-01713-y)
Supplement: Supplementary file 15 — Unprocessed photo of the Coomassie-stained CN-PAGE gel shown in Extended Data Fig. 5c. Unprocessed photo of the DAB/H2O2-treated CN-PAGE gel shown in Extended Data Fig. 5c. [file 41587_2023_1713_MOESM15_ESM.xlsx]

## Sheet: Extended Data Fig. 5cd
Coomassie-stained												DAB/H2O2 treated
