# Supplementary material for: Genetically encoded barcodes for correlative volume electron microscopy
Source: Nat Biotechnol. 2023 Apr 17;41(12):1734–45. doi: 10.1038/s41587-023-01713-y (PMC10713455; doi:10.1038/s41587-023-01713-y)
Supplement: Supplementary file 16 — Uncropped version of the exemplary silver-stained SDS–PAGE shown in Extended Fig. 6a from which densitometric analyses determining the rt ratios were performed. Numeric values for rt efficiencies in Extended Fig. 6b. [file 41587_2023_1713_MOESM16_ESM.xlsx]

## Sheet: Extended Data Fig. 6b rt
TAG RT20s Int	TGA RT20s	TAG RT20s	TGA RT9us	TGA RT9s	TAA RT20s	TAG_RT9s Int	TAA RT9s	TAG_RT9s Int	TAG RT9us	TAG RT9s	TAA RT9us
0.186839	0.160257	0.110506	0.122338	0.0509243	0.052499	0.0511376	0.00141547	0.0169887	0.028904	0.0160009	0
0.088918	0.208137	0.188901	0.0681251	0	0.0571757	0.0377598	0.1262	0.0552323	0.026105	0.00693154	0.00339639
0.256701	0.186763	0.191375		0.112407	0.065113	0.0153335	0	0.016397		0.00950307
0.249709				0.163248			0.00693026			0.0081009
