# Supplementary material for: Genetically encoded barcodes for correlative volume electron microscopy
Source: Nat Biotechnol. 2023 Apr 17;41(12):1734–45. doi: 10.1038/s41587-023-01713-y (PMC10713455; doi:10.1038/s41587-023-01713-y)
Supplement: Supplementary file 17 — Raw surface area pixel values of 2M-QtFLAG particles and synaptic vesicles found in TEM micrographs from mouse hippocampal regions expressing mScarlet-I_P2A_2M-QtFLAG from which the size distributions in Extended Fig. 6f were generated. [file 41587_2023_1713_MOESM17_ESM.xlsx]

## Sheet: Tabellenblatt1
2M-Qt	SVs
495	733
492	477
440	570
494	511
438	487
441	493
410	590
551	437
450	599
493	495
414	514
453	412
447	553
444	646
463	442
477	760
484	465
388	633
480	639
516	531
460	463
462	386
429	467
439	496
454	546
420	575
371	673
376	701
445	634
438	415
526	639
470	933
519	564
511	657
523	689
493	492
435	579
460	592
404	555
492	534
408	560
421	603
494	520
424	596
485	544
510	619
506	550
341	649
913	549
513	635
456	499
375	554
414	583
489	428
430	349
501	455
519	718
437	474
441	429
460	483
514	910
470	698
463	745
436	428
378	407
424	534
428	444
442	414
491	740
358	624
455	450
371	373
407	609
441	507
405	445
441	1082
475	378
325	851
419	593
421	474
492	485
438	524
496	483
413	594
472	504
395	568
461	409
509	440
425	464
398	695
402	497
425	391
507	986
469	493
500	726
509	572
392	401
283	412
479	553
521	484
